# Supplementary material for: Mesoporous CuO Prepared in a Natural Deep Eutectic Solvent Medium for Effective Photodegradation of Rhodamine B
Source: Molecules. 2023 Jul 20;28(14):5554. doi: 10.3390/molecules28145554 (PMC10384838; doi:10.3390/molecules28145554)
Supplement: Supplementary file 1 [file molecules-28-05554-s001.zip]

Archive with 1 entries (1 files):
- molecules-2465917-supplementary.pdf
